# Supplementary material for: Serine/threonine protein kinase mediates rifampicin resistance in Brucella melitensis through interacting with ribosomal protein RpsD and affecting antioxidant capacity
Source: mSystems. 2024 Dec 5;10(1):e01109-24. doi: 10.1128/msystems.01109-24 (PMC11748488; doi:10.1128/msystems.01109-24)
Supplement: Supplemental tables — Tables S1 to S4. [file msystems.01109-24-s0002.xlsx]

## Sheet: Table S1
Table S1 Primers used in this study
Name	Sequence（5’-3’）	Locus (gene)
	Primers used for construction of the gene mutants
STPK-1	acggccagtgaattcgagctcAGGTAAGATTGACCAGTTCGGC	STPK upstream
STPK-2	gctagtggagccttTCGAATATTTTAACCCTTTCGCTG
STPK-3	attcgaAAGGCTCCACTAGCCGCTTG	STPK downstream
STPK-4	tgcctgcaggtcgactctagaAACGATCACAGCCCCAATGA
	Primers used for construction of the complement strains
yang240001	GTGGCGGCCGCTCTAGAACTAGTggatccTGATGGCTCACAACCCCAATATAGACGTG	STPK sequence with BamHI and HindIII
yang240002	CCCCCTCGAGGTCGACGGTATCGATaagcttCTACTCTAATTGCGTAACGCGCCG
	Primers used for detect the rpoB gene
yang230030	ACGCTACGACCTTTCGGC	High variant sites of rpoB
yang230031	CCCTGCTCGTCAAGCTCC
yang230032	TGGCTCAGACCCATTCTTTCAA	RpoB complete sequence
yang230033	CTCGCGGGTATCGTCCAG
	Primers used for detect complement strains
M13-R	TGTAAAACGACGGCCAGT
M13-F	CAGGAAACAGCTATGAC
	Primers used for protein expression in eukaryotic
Myc-STPK-F	GAATTGTACCCGCGGGCCCAGGCCCgaattcATGGCTCACAACCCCAATATAGACGTG	STPK gene (Myc tag) with EcoRI and KpnI
Myc-STPK-R	CAGGTCCTCCTCTGAGATCAGCTTCTGCTCGCCggtaccCTCTAATTGCGTAACGCGCCG
Flag-STPK-F	GACAAGCTTGCGGCCGCgaattcTATGGCTCACAACCCCAATATAGACG	STPK gene (Flag tag) with EcoRI and KpnI
Flag-STPK-R	GGATCCTCTAGAGTCGACTggtaccCTACTCTAATTGCGTAACGCGCC
Flag-2850-F	CAAGGATGACGATGACAAGCTTGCGGCCGCgaattcTATGAGCAAGCGCGAATCCG	rpsD gene with EcoRI and KpnI
Flag-2850-R	CACCCGGGATCCTCTAGAGTCGACTggtaccTTAGCGCGAGTAGAATTCGACCAC
Flag-6865-F	GATGACGATGACAAGCTTGCGGCCGCgaattcTATGGCCAATACTCCTTCGGCTAAG	rpsT gene with EcoRI and KpnI
Flag-6865-R	CACCCGGGATCCTCTAGAGTCGACTggtaccTCAGGCGTTCAGAGCCTTCAC
	Primers used for detect the expression of genes by RT-PCR
STPK-F	CGCAAGACCTTATGACGCCAAC	STPK
STPK-R	CGCCTGTACCTTCGCCATCC
16S-F	TACCAGCCCTTGACATCC	16S
16S-R	TCATCCCCACCTTCCTCT
cysP-F	AAATATGATGTGGTCGTTCCTGAAATG	cysP
cysP-R	TCGGCGATCCTGCGTGAG
cysT-F	TTTTCACCAGCATCCCCTTTGTC	cysT
cysT-R	AGGTCTGCCACGAAGTAGCC
cysW-F	ATCAAGATCATGTTCACGGTTCCG	cysW
cysW-R	GCCTCCTCCTCATCGCTTCC
ALDH-F	TTGCTGGCGGCTATTATGTGAAG	ALDH
ALDH-R	CTTGAAGGTTGCGACGGACAC
NAD(P)-F	ACACACGGGATCAGCAGGAAG	NAD(P)
NAD(P)-R	GCGGTGAGAGCGGTGGATG
preA-F	AGGTCGTGCAGGAGATGATCG	preA
preA-R	ATAGTTGAGGTTGAGATATTGCCAGTC
rpsD-F	GCGTCTGGATGCTGTTGTGTATC	rpsD
rpsD-R	TGAGGCGGTAGGACTGAATGTTG
rpoB-F	AGAGCCGCCAGGAAGCATTG	rpoB
rpoB-R	AAGGTCGTAGCGTTCGGAATCG
rpoD-F	GAGTTGAATGCCGTGCTTCCTTC	rpoD
rpoD-R	TCGTCGTCGTTGCCTTCTTCG
lexA-F	CGGCGATACGGTCATCATCAAAC	lexA
lexA-R	TGCTTCCTCTTCATCCACCAGTG

## Sheet: Table S2
Table S2 Neural network prediction of rifampicin resistance genes
Gene Name	Gene ID
carbonic anhydrase	BMEI0222
sodium/bile acid cotransporter homolog	BMEI0346
serine/threonine protein kinases	BMEI0597
carbonic anhydrase	BMEII0502
multidrug resistance protein 1	BMEII0515
inosine-5'-monophosphate dehydrogenase	BMEI0740
glycine betaine/l-proline transport ATP-binding protein	BMEI0439
indole-3-glycerol phosphate synthase	BMEI0843
heat shock protein 15	BMEI0277
cysteinyl-tRNA synthetase	BMEI1272
poly(a) polymerase / tRNA nucleotidyltransferase	BMEI0463
daunorubicin resistance transmembrane protein	BMEII0801
inosine-5'-monophosphate dehydrogenase	BMEII0896
enoyl-(acyl-carrier-protein) reductase (NADH)	BMEI1958
protoheme ix farnesyltransferase	BMEI1464
dihydrofolate reductase	BMEI0609
amino acid regulated cytosolic protein	BMEI0951
hypothetical cytosolic protein	BMEI1085
fructose-bisphosphate aldolase	BMEII0423
quinone oxidoreductase	BMEII0696

## Sheet: Table S3
Table S3 Data of transcriptome analysis
Gene_id	Gene name	Gene description	FC(experiment/control)	Log2FC(experiment/control)	Pvalue	Padjust	Significant	Regulate	Gene Type	Biotype	WT_1	WT_2	WT_3	Delta_1	Delta_2	Delta_3	experiment	control	GO_id	GO_term	KO_id	KO_name	Pathway_id	Pathway_definition
DK62_RS00500	cysW	sulfate ABC transporter permease subunit CysW	2.615	1.38654	7.23814e-89	1.8956e-85	yes	up	ref_gene	mRNA	27.87	27.76	27.19	71.91	72.6	73.72	72.7433	27.6067	GO:0005886;GO:0015419	CC:plasma membrane;MF:ATPase-coupled sulfate transmembrane transporter activity;	K02047	cysW	map02010;map00920	ABC transporters;Sulfur metabolism
DK62_RS00490	cysP	thiosulfate ABC transporter substrate-binding protein CysP	2.203	1.13979	1.41147e-88	1.8956e-85	yes	up	ref_gene	mRNA	192.84	200.84	193.77	446.45	449.29	410.5	435.413	195.817	GO:1902358;GO:0042597;GO:1901681	BP:sulfate transmembrane transport;CC:periplasmic space;MF:sulfur compound binding;	K02048	cysP	map02010;map00920	ABC transporters;Sulfur metabolism
DK62_RS05190	DK62_RS05190	CidA/LrgA family protein	3.149	1.65498	4.95809e-47	4.43915e-44	yes	up	ref_gene	mRNA	71.82	66.98	70.45	227.91	198.22	239.54	221.89	69.75	GO:0016020	CC:membrane;	K06518	cidA	------	------
DK62_RS00495	cysT	sulfate ABC transporter permease subunit CysT	2.355	1.23544	4.05728e-43	2.72446e-40	yes	up	ref_gene	mRNA	46.14	45.43	48.6	120.27	114.04	98.93	111.08	46.7233	GO:0005886;GO:0015419	CC:plasma membrane;MF:ATPase-coupled sulfate transmembrane transporter activity;	K02046	cysU	map02010;map00920	ABC transporters;Sulfur metabolism
DK62_RS00135	DK62_RS00135	serine/threonine protein kinase	0	-12.9668	4.64181e-28	2.49358e-25	yes	down	ref_gene	mRNA	100.05	88.34	98.82	0	0	0	0	95.7367	GO:0016310;GO:0004674	BP:phosphorylation;MF:protein serine/threonine kinase activity;	------	------	------	------
DK62_RS02675	DK62_RS02675	Lrp/AsnC family transcriptional regulator	1.548	0.630835	9.20903e-28	4.12258e-25	yes	up	ref_gene	mRNA	158.83	161.84	166.8	247.54	258.6	255.14	253.76	162.49	GO:0043565	MF:sequence-specific DNA binding;	K05800	decR	------	------
DK62_RS07105	DK62_RS07105	septal ring lytic transglycosylase RlpA family protein	1.616	0.6925	2.199e-27	8.43786e-25	yes	up	ref_gene	mRNA	387.79	398.01	384.11	671.58	664.2	574.5	636.76	389.97	GO:0071555;GO:0000270;GO:0008932	BP:cell wall organization;BP:peptidoglycan metabolic process;MF:lytic endotransglycosylase activity;	K03642	rlpA	------	------
DK62_RS15755	groL	chaperonin GroEL	1.78	0.83215	2.52842e-25	8.48916e-23	yes	up	ref_gene	mRNA	87.67	99.97	105.12	179.15	189.1	157.95	175.4	97.5867	GO:0042026;GO:0005737;GO:0016853;GO:0051082;GO:0140662;GO:0005524	BP:protein refolding;CC:cytoplasm;MF:isomerase activity;MF:unfolded protein binding;MF:old GO;MF:ATP binding;	K04077	groEL	map05152;map04940;map05134;map04212;map03018;map05417	Tuberculosis;Type I diabetes mellitus;Legionellosis;Longevity regulating pathway - worm;RNA degradation;Lipid and atherosclerosis
DK62_RS13365	DK62_RS13365	DUF1127 domain-containing protein	1.473	0.559059	2.73335e-23	8.15753e-21	yes	up	ref_gene	mRNA	446.18	485.04	460.01	690.07	708.45	669.9	689.473	463.743	------	------	------	------	------	------
DK62_RS13580	DK62_RS13580	amino acid ABC transporter substrate-binding protein	1.623	0.698395	1.30379e-20	3.50199e-18	yes	up	ref_gene	mRNA	265.93	315.12	326.86	498.85	520.54	468.22	495.87	302.637	------	------	K02424	tcyA	map02010;map02040	ABC transporters;Flagellar assembly
DK62_RS12455	alr	alanine racemase	1.806	0.853149	1.16976e-19	2.85634e-17	yes	up	ref_gene	mRNA	28.17	24.92	24.38	44.25	50.37	46.47	47.03	25.8233	GO:0030632;GO:0008784;GO:0030170	BP:D-alanine biosynthetic process;MF:alanine racemase activity;MF:pyridoxal phosphate binding;	K01775	alr	map00470;map01502	D-Amino acid metabolism;Vancomycin resistance
DK62_RS06020	cysG	siroheme synthase CysG	2.335	1.22335	6.02848e-18	1.34937e-15	yes	up	ref_gene	mRNA	6.54	6.06	5.9	14.58	14.58	14.38	14.5133	6.16667	GO:0009236;GO:0019354;GO:0032259;GO:0051287;GO:0051266;GO:0004851;GO:0043115	BP:cobalamin biosynthetic process;BP:siroheme biosynthetic process;BP:methylation;MF:NAD binding;MF:sirohydrochlorin ferrochelatase activity;MF:uroporphyrin-III C-methyltransferase activity;MF:precorrin-2 dehydrogenase activity;	K02302	cysG	map00860	Porphyrin metabolism
DK62_RS09710	DK62_RS09710	OmpW family protein	0.607	-0.721054	1.01155e-16	2.09003e-14	yes	down	ref_gene	mRNA	160.57	185.09	201.24	114.04	119.48	101.55	111.69	182.3	GO:0019867	CC:outer membrane;	K07275	ompW	------	------
DK62_RS05185	DK62_RS05185	LrgB family protein	1.737	0.796485	2.76235e-16	5.29976e-14	yes	up	ref_gene	mRNA	26.38	22.09	24.54	43.03	44.26	40.52	42.6033	24.3367	GO:0016020;GO:0016787	CC:membrane;MF:hydrolase activity;	------	------	------	------
DK62_RS06010	DK62_RS06010	nitrite/sulfite reductase	1.97	0.978329	4.61915e-16	8.27135e-14	yes	up	ref_gene	mRNA	9.69	8.4	9.8	17.62	18.11	19.58	18.4367	9.29667	GO:0051536;GO:0004783;GO:0020037;GO:0016491	MF:iron-sulfur cluster binding;MF:sulfite reductas;MF:heme binding;MF:oxidoreductase activity;	K00381	cysI	map00920	Sulfur metabolism
DK62_RS01660	DK62_RS01660	recombinase family protein	1.579	0.659121	5.98406e-16	1.00457e-13	yes	up	ref_gene	mRNA	71.27	69	73.18	119.77	118.37	102.2	113.447	71.15	GO:0015074;GO:0000150;GO:0003677	BP:DNA integration;MF:recombinase activity;MF:DNA binding;	------	------	------	------
DK62_RS15750	groES	co-chaperone GroES	1.804	0.851484	1.49218e-15	2.35765e-13	yes	up	ref_gene	mRNA	75.87	89.53	88.58	164.53	169.46	129.79	154.593	84.66	GO:0005737;GO:0044183;GO:0005524	CC:cytoplasm;MF:protein binding involved in protein folding;MF:ATP binding;	K04078	groES	------	------
DK62_RS05915	adh	aldehyde dehydrogenase	0.697	-0.521224	2.09827e-15	3.13109e-13	yes	down	ref_gene	mRNA	236.03	193.21	217.76	145.59	158.29	149.99	151.29	215.667	GO:0046872;GO:0016620	MF:metal ion binding;MF:oxidoreductase activity, acting on the aldehyde or oxo group of donors, NAD or NADP as acceptor;	K00138	aldB	map00010;map00620	Glycolysis / Gluconeogenesis;Pyruvate metabolism
DK62_RS05395	preA	NAD-dependent dihydropyrimidine dehydrogenase subunit PreA	0.726	-0.461331	4.0865e-15	5.77702e-13	yes	down	ref_gene	mRNA	177.83	180.69	185.14	137.09	131.73	129.38	132.733	181.22	GO:0005737;GO:0005886;GO:0048038;GO:0051536;GO:0030246;GO:0046872;GO:0016627	CC:cytoplasm;CC:plasma membrane;MF:quinone binding;MF:iron-sulfur cluster binding;MF:carbohydrate binding;MF:metal ion binding;MF:oxidoreductase activity, acting on the CH-CH group of donors;	K17723	preA	map00240;map00770;map00410	Pyrimidine metabolism;Pantothenate and CoA biosynthesis;beta-Alanine metabolism
DK62_RS01150	DK62_RS01150	acetyl/propionyl/methylcrotonyl-CoA carboxylase subunit alpha	0.635	-0.65553	2.70709e-14	3.63562e-12	yes	down	ref_gene	mRNA	30.1	31.89	31.39	20.24	21.14	18.44	19.94	31.1267	GO:0016042;GO:0004658;GO:0046872;GO:0016874;GO:0005524	BP:lipid catabolic process;MF:propionyl-CoA carboxylase activity;MF:metal ion binding;MF:ligase activity;MF:ATP binding;	K01965	pccA	map00630;map00280;map00640	Glyoxylate and dicarboxylate metabolism;Valine, leucine and isoleucine degradation;Propanoate metabolism
DK62_RS12440	DK62_RS12440	aspartate aminotransferase family protein	0.686	-0.543219	2.26256e-13	2.89392e-11	yes	down	ref_gene	mRNA	219.21	249.68	255.94	172.53	176.97	152.55	167.35	241.61	GO:0008483;GO:0016223;GO:0030170	MF:transaminase activity;MF:beta-alanine-pyruvate transaminase activity;MF:pyridoxal phosphate binding;	K00822	------	map00280;map00640;map00410	Valine, leucine and isoleucine degradation;Propanoate metabolism;beta-Alanine metabolism
DK62_RS18055	DK62_RS18055	hypothetical protein	0.744	-0.426476	4.2952e-13	5.24405e-11	yes	down	ref_gene	mRNA	410.07	382.48	386.47	287.16	290.72	306.42	294.767	393.007	GO:0016020	CC:membrane;	------	------	------	------
DK62_RS00715	DK62_RS00715	outer membrane protein	1.339	0.420895	5.22962e-12	6.10728e-10	yes	up	ref_gene	mRNA	113.21	115.24	117.22	153.3	163.43	150.14	155.623	115.223	------	------	K16079	omp31	------	------
DK62_RS05000	DK62_RS05000	aldehyde dehydrogenase	0.697	-0.520329	7.66553e-12	8.579e-10	yes	down	ref_gene	mRNA	58.82	65.79	64.87	45.17	45.95	42.2	44.44	63.16	GO:0016620	MF:oxidoreductase activity, acting on the aldehyde or oxo group of donors, NAD or NADP as acceptor;	K21802	vdh	map00627	Aminobenzoate degradation
DK62_RS12315	DK62_RS12315	Lrp/AsnC family transcriptional regulator	0.759	-0.398747	8.39772e-12	9.02251e-10	yes	down	ref_gene	mRNA	194.54	192.68	184.16	144.2	144	148.67	145.623	190.46	GO:0043565	MF:sequence-specific DNA binding;	------	------	------	------
DK62_RS01145	scpA	methylmalonyl-CoA mutase	0.669	-0.578929	1.1105e-11	1.14723e-09	yes	down	ref_gene	mRNA	31.9	33.89	31.1	22.01	23.32	20.14	21.8233	32.2967	GO:0031419;GO:0004494;GO:0046872;GO:0008946	MF:cobalamin binding;MF:methylmalonyl-CoA mutase activity;MF:metal ion binding;MF:oligonucleotidase activity;	K01847	------	map00630;map00720;map00280;map00640	Glyoxylate and dicarboxylate metabolism;Carbon fixation pathways in prokaryotes;Valine, leucine and isoleucine degradation;Propanoate metabolism
novel0057	-	LOW QUALITY PROTEIN: apolipoprotein N-acyltransferase, partial [Brucella pinnipedialis M163/99/10]	0.757	-0.400821	2.77409e-11	2.75971e-09	yes	down	novel_gene	unknown	1841.15	2190.13	1923.65	1553.08	1523.17	1486.91	1521.05	1984.98	GO:0042158;GO:0005886;GO:0016410	BP:lipoprotein biosynthetic process;CC:plasma membrane;MF:N-acyltransferase activity;	K03820	lnt	------	------
DK62_RS04770	DK62_RS04770	hypothetical protein	0.732	-0.449937	3.05933e-11	2.93477e-09	yes	down	ref_gene	mRNA	917.71	1051.47	1088.78	738.37	804.9	717.62	753.63	1019.32	------	------	------	------	------	------
DK62_RS05975	metH	methionine synthase	0.778	-0.362195	3.7539e-11	3.47689e-09	yes	down	ref_gene	mRNA	181.04	187.81	184.28	138.48	149.58	145.74	144.6	184.377	GO:0032259;GO:0042558;GO:0031419;GO:0008705;GO:0008270	BP:methylation;BP:pteridine-containing compound metabolic process;MF:cobalamin binding;MF:methionine synthase activity;MF:zinc ion binding;	K00548	metH	map00450;map00670;map00270	Selenocompound metabolism;One carbon pool by folate;Cysteine and methionine metabolism
DK62_RS01810	DK62_RS01810	cysteine synthase A	1.395	0.480446	5.27065e-11	4.71899e-09	yes	up	ref_gene	mRNA	86.93	92.68	92.8	130.32	136.02	117.39	127.91	90.8033	GO:0006535;GO:0016765;GO:0004124	BP:cysteine biosynthetic process from serine;MF:transferase activity, transferring alkyl or ary;MF:cysteine synthase activity;	K01738	cysK	map00270;map00920	Cysteine and methionine metabolism;Sulfur metabolism
DK62_RS02540	DK62_RS02540	DUF1127 domain-containing protein	1.391	0.475615	7.335e-11	6.35543e-09	yes	up	ref_gene	mRNA	7334.65	11091	9527.8	12169.5	13756.1	13197.4	13041	9317.81	------	------	------	------	------	------
DK62_RS12825	DK62_RS12825	type I restriction endonuclease subunit R	1.321	0.40172	1.37814e-10	1.15678e-08	yes	up	ref_gene	mRNA	37.67	36	37.88	50.57	51.01	46.93	49.5033	37.1833	GO:0009307;GO:0009035;GO:0005524;GO:0003677	BP:DNA restriction-modification system;MF:Type I site-specific deoxyribonuclease activity;MF:ATP binding;MF:DNA binding;	K01153	hsdR	------	------
DK62_RS13570	DK62_RS13570	amino acid ABC transporter ATP-binding protein	1.371	0.455142	4.66764e-10	3.79918e-08	yes	up	ref_gene	mRNA	97.83	97.31	96.33	137.83	127.7	137.39	134.307	97.1567	GO:0015424;GO:0016887;GO:0005524	MF:amino acid-transporting ATPase activity;MF:ATPase activity;MF:ATP binding;	K10010	tcyC	map02010	ABC transporters
DK62_RS04780	DK62_RS04780	cold-shock protein	0.797	-0.327286	6.35635e-10	5.02152e-08	yes	down	ref_gene	mRNA	23130.2	25721.3	24400	19869.9	19652	19709.3	19743.7	24417.2	GO:0005829;GO:0003676;GO:0003677	CC:cytosol;MF:nucleic acid binding;MF:DNA binding;	K03704	cspA	------	------
DK62_RS05390	DK62_RS05390	NAD(P)-dependent oxidoreductase	0.725	-0.463119	1.05068e-09	8.06325e-08	yes	down	ref_gene	mRNA	513.09	440.58	454.15	320.72	327.59	379.52	342.61	469.273	GO:0051536;GO:0004355;GO:0016491	MF:iron-sulfur cluster binding;MF:glutamate synthas;MF:oxidoreductase activity;	K17722	preT	map00240;map00770;map00410	Pyrimidine metabolism;Pantothenate and CoA biosynthesis;beta-Alanine metabolism
DK62_RS06775	DK62_RS06775	isovaleryl-CoA dehydrogenase	0.825	-0.278116	6.50866e-09	4.85618e-07	yes	down	ref_gene	mRNA	907.26	912.72	921.58	751.39	760.74	767.55	759.893	913.853	GO:1901565;GO:0003995;GO:0050660	BP:organonitrogen compound catabolic process;MF:acyl-CoA dehydrogenase activity;MF:flavin adenine dinucleotide binding;	K00253	ivd	map00280	Valine, leucine and isoleucine degradation
DK62_RS03815	DK62_RS03815	endonuclease/exonuclease/phosphatase family protein	1.317	0.397756	1.17589e-08	8.5363e-07	yes	up	ref_gene	mRNA	60.6	58.99	62.51	82.76	86.68	72.52	80.6533	60.7	GO:0016020;GO:0003824	CC:membrane;MF:catalytic activity;	------	------	------	------
DK62_RS07905	cysK	cysteine synthase A	1.303	0.381488	1.84059e-08	1.301e-06	yes	up	ref_gene	mRNA	128.09	147.38	142.39	186.67	185.33	177.27	183.09	139.287	GO:0006535;GO:0004124	BP:cysteine biosynthetic process from serine;MF:cysteine synthase activity;	K01738	cysK	map00270;map00920	Cysteine and methionine metabolism;Sulfur metabolism
DK62_RS12835	DK62_RS12835	class I SAM-dependent DNA methyltransferase	1.38	0.464262	3.18647e-08	2.19458e-06	yes	up	ref_gene	mRNA	37.88	43.07	42.17	56.17	61.48	53.85	57.1667	41.04	GO:0006306;GO:0009307;GO:0008757;GO:0009007;GO:0008170;GO:0003677;GO:0016491	BP:DNA methylation;BP:DNA restriction-modification system;MF:S-adenosylmethionine-dependent methyltransferase activity;MF:site-specific DNA-methyltransferas;MF:N-methyltransferase activity;MF:DNA binding;MF:oxidoreductase activity;	K03427	hsdM	------	------
DK62_RS15565	DK62_RS15565	sensor domain-containing diguanylate cyclase	0.691	-0.533607	3.44966e-08	2.31645e-06	yes	down	ref_gene	mRNA	131.48	159.33	132.42	90.05	94.07	110.79	98.3033	141.077	------	------	------	------	------	------
DK62_RS12450	DK62_RS12450	D-amino acid dehydrogenase	1.379	0.463403	3.6333e-08	2.38026e-06	yes	up	ref_gene	mRNA	43.56	49.83	49.53	67.31	70.7	60.96	66.3233	47.64	GO:0055130;GO:0019478;GO:0008718	BP:D-alanine catabolic process;BP:D-amino acid catabolic process;MF:D-amino-acid dehydrogenase activity;	K00285	dadA	map00360;map00470	Phenylalanine metabolism;D-Amino acid metabolism
DK62_RS06210	DK62_RS06210	L%2CD-transpeptidase	0.793	-0.334974	4.59967e-08	2.9416e-06	yes	down	ref_gene	mRNA	191.05	190.84	187.5	145.7	149.75	159.47	151.64	189.797	GO:0009252;GO:0016740;GO:0004180	BP:peptidoglycan biosynthetic process;MF:transferase activity;MF:carboxypeptidase activity;	------	------	------	------
DK62_RS14005	DK62_RS14005	BA14K family protein	0.799	-0.323338	6.26473e-08	3.91327e-06	yes	down	ref_gene	mRNA	976.29	1104.26	1101.24	884.13	879.59	806.92	856.88	1060.6	GO:0005886;GO:0030246	CC:plasma membrane;MF:carbohydrate binding;	------	------	------	------
DK62_RS00465	DK62_RS00465	calcium-binding protein	0.815	-0.295167	8.98064e-08	5.48227e-06	yes	down	ref_gene	mRNA	500.68	523.91	549.11	434.23	445.33	414.28	431.28	524.567	GO:0005509	MF:calcium ion binding;	------	------	------	------
DK62_RS07560	DK62_RS07560	DUF4354 family protein	1.338	0.42036	2.30181e-07	1.37393e-05	yes	up	ref_gene	mRNA	92.7	104.19	91.26	132.27	129.83	127.29	129.797	96.05	------	------	------	------	------	------
DK62_RS06295	DK62_RS06295	outer membrane protein	0.806	-0.310316	3.02967e-07	1.76906e-05	yes	down	ref_gene	mRNA	5459.27	6298.1	6107.56	4951.31	5022.77	4578.76	4850.95	5954.98	GO:0019867	CC:outer membrane;	K16079	omp31	------	------
DK62_RS03465	omp25	outer membrane protein Omp25	1.253	0.325691	4.53122e-07	2.58954e-05	yes	up	ref_gene	mRNA	2711.89	2927.45	3086.51	3728.79	3915.43	3388.98	3677.73	2908.62	GO:0044384;GO:0009279	CC:host outer membrane;CC:cell outer membrane;	K16079	omp31	------	------
DK62_RS12815	DK62_RS12815	DUF5655 domain-containing protein	1.443	0.529127	4.93917e-07	2.76387e-05	yes	up	ref_gene	mRNA	29.37	27.83	28.58	39.8	42.69	42.35	41.6133	28.5933	GO:0003676	MF:nucleic acid binding;	------	------	------	------
DK62_RS15850	DK62_RS15850	YdcH family protein	0.798	-0.324775	5.2853e-07	2.89721e-05	yes	down	ref_gene	mRNA	6963.68	10557.4	8981.07	7174.4	7294.92	6836.3	7101.87	8834.05	------	------	K09794	------	------	------
DK62_RS02775	DK62_RS02775	VOC family protein	0.732	-0.450764	5.74381e-07	3.08557e-05	yes	down	ref_gene	mRNA	45.55	40.27	40.21	32.55	30	30.37	30.9733	42.01	GO:0018583;GO:0051213	MF:biphenyl-2,3-diol 1,2-dioxygenase activity;MF:dioxygenase activity;	K07104	catE	map00362;map00361;map00622;map00643	Benzoate degradation;Chlorocyclohexane and chlorobenzene degradation;Xylene degradation;Styrene degradation
DK62_RS07910	DK62_RS07910	universal stress protein	0.756	-0.404174	6.49265e-07	3.41946e-05	yes	down	ref_gene	mRNA	96.83	113.01	109.5	80.02	76.98	86.32	81.1067	106.447	GO:0005737	CC:cytoplasm;	------	------	------	------
DK62_RS07290	ahcY	adenosylhomocysteinase	0.829	-0.271002	9.47551e-07	4.89447e-05	yes	down	ref_gene	mRNA	325.55	337.92	356.32	278.82	290.91	282.43	284.053	339.93	GO:0006730;GO:0005737;GO:0004013	BP:one-carbon metabolic process;CC:cytoplasm;MF:adenosylhomocysteinase activity;	K01251	ahcY	map00270	Cysteine and methionine metabolism
DK62_RS11620	DK62_RS11620	GntR family transcriptional regulator	1.331	0.412814	1.36629e-06	6.92425e-05	yes	up	ref_gene	mRNA	121.76	126.74	122.98	178.37	164.89	156.71	166.657	123.827	GO:0006351;GO:0003700;GO:0003677	BP:transcription, DNA-templated;MF:transcription factor activity, sequence-specific DNA binding;MF:DNA binding;	------	------	------	------
DK62_RS01115	DK62_RS01115	DJ-1/PfpI family protein	0.722	-0.469502	3.37869e-06	0.000168058	yes	down	ref_gene	mRNA	428.56	622.56	531.21	374.54	378.47	400.36	384.457	527.443	GO:0006508;GO:0008233	BP:proteolysis;MF:peptidase activity;	K05520	yhbO	------	------
DK62_RS10225	metF	methylenetetrahydrofolate reductase [NAD(P)H]	1.179	0.238138	3.44566e-06	0.000168274	yes	up	ref_gene	mRNA	210.47	203.57	210.21	241.98	251.64	248.52	247.38	208.083	GO:0035999;GO:0009086;GO:0106312;GO:0005829;GO:0016779;GO:0004489	BP:tetrahydrofolate interconversion;BP:methionine biosynthetic process;BP:old GO;CC:cytosol;MF:nucleotidyltransferase activity;MF:methylenetetrahydrofolate reductas;	K00297	metF	map00720;map00670	Carbon fixation pathways in prokaryotes;One carbon pool by folate
DK62_RS10220	DK62_RS10220	metalloregulator ArsR/SmtB family transcription factor	0.753	-0.409275	3.93527e-06	0.000188752	yes	down	ref_gene	mRNA	828.3	1008.26	903.51	631.95	669.2	779.72	693.623	913.357	GO:0032259;GO:0003700;GO:0008757	BP:methylation;MF:transcription factor activity, sequence-specific DNA binding;MF:S-adenosylmethionine-dependent methyltransferase activity;	------	------	------	------
DK62_RS13540	DK62_RS13540	carbohydrate ABC transporter permease	0.822	-0.282643	4.11704e-06	0.000194007	yes	down	ref_gene	mRNA	465.03	476.89	515.29	412.22	424.1	373.06	403.127	485.737	GO:0008643;GO:0055085;GO:0005886	BP:carbohydrate transport;BP:transmembrane transport;CC:plasma membrane;	K17317	gtsC	map02010	ABC transporters
DK62_RS08280	DK62_RS08280	TerB family tellurite resistance protein	0.832	-0.264604	4.52944e-06	0.00020976	yes	down	ref_gene	mRNA	119.56	117.57	121.35	100.41	99.38	100.96	100.25	119.493	------	------	------	------	------	------
DK62_RS05165	DK62_RS05165	ferredoxin--NADP reductase	1.217	0.283749	6.12117e-06	0.000278669	yes	up	ref_gene	mRNA	98.72	94.34	94.86	115.99	116.7	120.54	117.743	95.9733	GO:0004324;GO:0000166	MF:ferredoxin-NADP+ reductase activity;MF:nucleotide binding;	K00528	fpr	------	------
novel0039	-	hypothetical protein ADS42_006210 [Brucella melitensis]	0.723	-0.468696	8.4294e-06	0.000377356	yes	down	novel_gene	unknown	754.11	877.49	733.81	507.96	539.18	676.71	574.617	788.47	------	------	------	------	------	------
DK62_RS08800	DK62_RS08800	CarD family transcriptional regulator	0.873	-0.196536	1.07107e-05	0.00047162	yes	down	ref_gene	mRNA	1970.45	1958	1993.69	1735.02	1750.99	1728.5	1738.17	1974.05	------	------	K07736	carD	------	------
DK62_RS00730	sfsA	DNA/RNA nuclease SfsA	1.306	0.38522	1.09068e-05	0.000472305	yes	up	ref_gene	mRNA	77.31	74.64	72.39	89.68	96.61	108.94	98.41	74.78	GO:0003677	MF:DNA binding;	K06206	sfsA	------	------
DK62_RS08350	clpB	ATP-dependent chaperone ClpB	0.813	-0.297807	1.10779e-05	0.000472305	yes	down	ref_gene	mRNA	40.44	39.2	43.26	32.73	34.28	33.71	33.5733	40.9667	GO:0009408;GO:0042026;GO:0005737;GO:0016887;GO:0005524	BP:response to heat;BP:protein refolding;CC:cytoplasm;MF:ATPase activity;MF:ATP binding;	K03695	clpB	map04213	Longevity regulating pathway - multiple species
DK62_RS04765	DK62_RS04765	lysophospholipid acyltransferase family protein	0.794	-0.332852	1.63901e-05	0.000687872	yes	down	ref_gene	mRNA	180.57	159.43	187.38	142.2	142.45	137.96	140.87	175.793	------	------	------	------	------	------
DK62_RS09310	rpoH	RNA polymerase sigma factor RpoH	1.188	0.247953	1.8235e-05	0.000753525	yes	up	ref_gene	mRNA	194.04	190.89	197.9	226.1	232.33	239.28	232.57	194.277	GO:0009408;GO:0006352;GO:0005737;GO:0003677;GO:0016987	BP:response to heat;BP:DNA-templated transcription, initiation;CC:cytoplasm;MF:DNA binding;MF:sigma factor activity;	K03089	rpoH	------	------
DK62_RS12830	DK62_RS12830	restriction endonuclease subunit S	1.263	0.336848	1.88773e-05	0.000768249	yes	up	ref_gene	mRNA	54.45	53.43	60.34	73.3	74.12	66.88	71.4333	56.0733	GO:0009307;GO:0009035;GO:0003677	BP:DNA restriction-modification system;MF:Type I site-specific deoxyribonuclease activity;MF:DNA binding;	K01154	hsdS	------	------
DK62_RS10080	DK62_RS10080	Na/Pi cotransporter family protein	0.868	-0.203552	1.92685e-05	0.000772464	yes	down	ref_gene	mRNA	232.6	224.78	227.82	197.48	206.03	196.18	199.897	228.4	GO:0044341;GO:0005886;GO:0005436	BP:sodium-dependent phosphate transport;CC:plasma membrane;MF:sodiu;	K03324	yjbB	------	------
DK62_RS15270	DK62_RS15270	MFS transporter	0.816	-0.293802	2.04248e-05	0.000804421	yes	down	ref_gene	mRNA	35.96	37.07	36.02	30.86	30.12	28.71	29.8967	36.35	GO:0042128;GO:0016020;GO:0015112;GO:0015113	BP:nitrate assimilation;CC:membrane;MF:nitrate transmembrane transporter activity;MF:nitrite transmembrane transporter activity;	K02575	narK	map00910	Nitrogen metabolism
DK62_RS09940	DK62_RS09940	BA14K family protein	0.814	-0.296124	2.06646e-05	0.000804421	yes	down	ref_gene	mRNA	410.45	459.87	482.89	371.67	395.39	345.68	370.913	451.07	GO:0005886;GO:0030246	CC:plasma membrane;MF:carbohydrate binding;	------	------	------	------
DK62_RS17010	DK62_RS17010	hypothetical protein	1.24	0.309976	2.34351e-05	0.00089924	yes	up	ref_gene	mRNA	911.33	1187.71	1080.78	1355.2	1343.63	1282.3	1327.04	1059.94	------	------	------	------	------	------
DK62_RS18200	DK62_RS18200	hypothetical protein	0.766	-0.383767	2.42645e-05	0.000917948	yes	down	ref_gene	mRNA	148.01	113.47	130.59	100.4	107.66	95.13	101.063	130.69	------	------	------	------	------	------
DK62_RS03270	lpxE	lipid A 1-phosphatase LpxE	1.254	0.326316	2.52784e-05	0.000943023	yes	up	ref_gene	mRNA	60.61	61.63	59.56	73.64	75.74	80.41	76.5967	60.6	GO:0016020	CC:membrane;	------	------	------	------
DK62_RS09005	rpmE	50S ribosomal protein L31	1.134	0.181439	2.73493e-05	0.000993499	yes	up	ref_gene	mRNA	6516.04	6756.85	6712.78	7710.48	7768.96	7435.84	7638.43	6661.89	GO:0006412;GO:1990904;GO:0005840;GO:0003735;GO:0019843	BP:translation;CC:ribonucleoprotein complex;CC:ribosome;MF:structural constituent of ribosome;MF:rRNA binding;	K02909	rpmE	map03010	Ribosome
DK62_RS15325	DK62_RS15325	U32 family peptidase	0.745	-0.424936	2.75528e-05	0.000993499	yes	down	ref_gene	mRNA	30.02	30.55	32.6	23.72	25.47	20.88	23.3567	31.0567	GO:0006508;GO:0006744;GO:0008233;GO:0046872;GO:0051539	BP:proteolysis;BP:ubiquinone biosynthetic process;MF:peptidase activity;MF:metal ion binding;MF:4 iron, 4 sulfur cluster binding;	K24845	ubiV	------	------
DK62_RS05180	DK62_RS05180	alpha/beta hydrolase	0.846	-0.242009	2.7741e-05	0.000993499	yes	down	ref_gene	mRNA	281.02	255.34	254.72	228.23	229.55	216.65	224.81	263.693	------	------	------	------	------	------
DK62_RS13530	DK62_RS13530	ABC transporter substrate-binding protein	0.865	-0.208464	2.82906e-05	0.00099985	yes	down	ref_gene	mRNA	1723.82	1771.48	1842.38	1579.86	1581.78	1496.68	1552.77	1779.23	GO:0008643;GO:0042597	BP:carbohydrate transport;CC:periplasmic space;	K17315	gtsA	map02010	ABC transporters
DK62_RS13535	DK62_RS13535	sugar ABC transporter permease	0.839	-0.253725	3.17455e-05	0.00110738	yes	down	ref_gene	mRNA	602.27	610.85	656.33	544.26	556.8	481.22	527.427	623.15	GO:0055085;GO:0008643;GO:0005886	BP:transmembrane transport;BP:carbohydrate transport;CC:plasma membrane;	K17316	gtsB	map02010	ABC transporters
novel0100	-	hypothetical protein C061_03203 [Brucella melitensis F5/07-239A]	0.769	-0.378672	3.32638e-05	0.00114547	yes	down	novel_gene	unknown	5066.71	3770.93	4150.52	3555.95	3211.13	3337.25	3368.11	4329.39	------	------	K02623	pcaQ	------	------
DK62_RS12465	DK62_RS12465	outer membrane protein	0.848	-0.238115	3.79032e-05	0.00128871	yes	down	ref_gene	mRNA	277.74	299.04	289.39	242.96	251.66	246.23	246.95	288.723	------	------	------	------	------	------
DK62_RS13760	pobA	4-hydroxybenzoate 3-monooxygenase	0.81	-0.303697	4.34235e-05	0.00145794	yes	down	ref_gene	mRNA	72.22	69.33	75.5	57.42	61.82	58.06	59.1	72.35	GO:0043639;GO:0004103;GO:0071949;GO:0018659	BP:benzoate catabolic process;MF:choline kinase activity;MF:FAD binding;MF:4-hydroxybenzoate 3-monooxygenase activity;	K00481	pobA	map00362	Benzoate degradation
DK62_RS00130	DK62_RS00130	UvrD-helicase domain-containing protein	1.153	0.205452	4.45802e-05	0.00146777	yes	up	ref_gene	mRNA	103.28	95.87	100.44	117.12	117.42	113.43	115.99	99.8633	GO:0003678;GO:0016787;GO:0016887;GO:0005524;GO:0003677	MF:DNA helicase activity;MF:hydrolase activity;MF:ATPase activity;MF:ATP binding;MF:DNA binding;	K03657	uvrD	map03430;map03420	Mismatch repair;Nucleotide excision repair
DK62_RS02995	DK62_RS02995	hypothetical protein	1.203	0.266822	4.48089e-05	0.00146777	yes	up	ref_gene	mRNA	156.5	134.27	143.95	172.85	179	175.29	175.713	144.907	------	------	------	------	------	------
DK62_RS07200	DK62_RS07200	alpha/beta hydrolase	0.816	-0.293237	4.59227e-05	0.00148612	yes	down	ref_gene	mRNA	158.15	174.4	178.37	141.91	140.69	138.2	140.267	170.307	GO:0016787	MF:hydrolase activity;	------	------	------	------
DK62_RS15770	DK62_RS15770	DoxX family protein	0.816	-0.293571	4.91797e-05	0.00157258	yes	down	ref_gene	mRNA	435.62	497.68	495.5	408.45	416.62	353.08	392.717	476.267	GO:0016020	CC:membrane;	K15977	------	------	------
DK62_RS06780	DK62_RS06780	carboxyl transferase domain-containing protein	0.859	-0.218666	4.98237e-05	0.00157443	yes	down	ref_gene	mRNA	436.62	380.8	407.93	353.81	361.56	345.5	353.623	408.45	GO:0016740;GO:0004485;GO:0016874	MF:transferase activity;MF:methylcrotonoyl-CoA carboxylase activity;MF:ligase activity;	K01969	------	map00280	Valine, leucine and isoleucine degradation
DK62_RS01515	DK62_RS01515	hypothetical protein	0.846	-0.240591	5.63608e-05	0.00176029	yes	down	ref_gene	mRNA	317.81	330.04	334.22	292.05	282.79	264.28	279.707	327.357	------	------	------	------	------	------
DK62_RS18120	DK62_RS18120	hypothetical protein	1.242	0.312162	5.78256e-05	0.00178528	yes	up	ref_gene	mRNA	653.88	627.37	622.91	838.36	802.7	762.12	801.06	634.72	------	------	------	------	------	------
DK62_RS05910	adhP	alcohol dehydrogenase AdhP	0.789	-0.34272	6.39721e-05	0.0019526	yes	down	ref_gene	mRNA	76.66	83.05	85.89	66.41	70.93	58.26	65.2	81.8667	GO:0016616;GO:0008270;GO:0004022;GO:0000166	MF:oxidoreductase activity, acting on the CH-OH group of donors, NAD or NADP as acceptor;MF:zinc ion binding;MF:alcohol dehydrogenas;MF:nucleotide binding;	K13953	adhP	map00071;map00980;map00626;map00625;map00620;map00010;map00830;map00350;map00982	Fatty acid degradation;Metabolism of xenobiotics by cytochrome P450;Naphthalene degradation;Chloroalkane and chloroalkene degradation;Pyruvate metabolism;Glycolysis / Gluconeogenesis;Retinol metabolism;Tyrosine metabolism;Drug metabolism - cytochrome P450
DK62_RS10615	DK62_RS10615	DUF1007 family protein	1.25	0.321605	6.47561e-05	0.00195433	yes	up	ref_gene	mRNA	96.36	97.11	103.33	120.75	124.98	128.49	124.74	98.9333	------	------	------	------	------	------
DK62_RS15170	DK62_RS15170	DUF3597 domain-containing protein	0.818	-0.290251	7.74395e-05	0.00231114	yes	down	ref_gene	mRNA	579.52	719.15	699.29	543.4	578.41	528.99	550.267	665.987	------	------	------	------	------	------
DK62_RS14140	rirA	iron-responsive transcriptional regulator RirA	0.854	-0.227479	8.82161e-05	0.00260383	yes	down	ref_gene	mRNA	328.33	333	335.2	287.69	286.68	284.82	286.397	332.177	------	------	K13772	rirA	------	------
DK62_RS00325	crcB	fluoride efflux transporter CrcB	1.301	0.379902	9.82833e-05	0.00286945	yes	up	ref_gene	mRNA	21.6	20.09	19.08	26.92	26.83	25.97	26.5733	20.2567	GO:0140114;GO:0005886;GO:0046872;GO:0062054	BP:cellular detoxification of fluoride;CC:plasma membrane;MF:metal ion binding;MF:fluoride channel activity;	------	------	------	------
DK62_RS12620	DK62_RS12620	MFS transporter	0.787	-0.345206	0.000115901	0.00334741	yes	down	ref_gene	mRNA	22	22.56	23.7	17.7	18.47	18.01	18.06	22.7533	GO:0016020;GO:0022857	CC:membrane;MF:transmembrane transporter activity;	------	------	------	------
DK62_RS12820	DK62_RS12820	SprT family zinc-dependent metalloprotease	1.392	0.476849	0.000130408	0.00372635	yes	up	ref_gene	mRNA	31.06	26.37	29.61	42.93	42.68	36.75	40.7867	29.0133	------	------	------	------	------	------
DK62_RS07680	rpmB	50S ribosomal protein L28	1.203	0.266835	0.000134558	0.00380446	yes	up	ref_gene	mRNA	4712.71	4973.17	4969.31	6493.59	6291.88	5163.6	5983.02	4885.06	GO:0006412;GO:1990904;GO:0005840;GO:0003735	BP:translation;CC:ribonucleoprotein complex;CC:ribosome;MF:structural constituent of ribosome;	K02902	rpmB	map03010	Ribosome
DK62_RS08005	DK62_RS08005	peptidylprolyl isomerase	1.202	0.265876	0.000143456	0.00401378	yes	up	ref_gene	mRNA	101.02	110.26	115.92	133.32	137.27	126.4	132.33	109.067	GO:0007049;GO:0051301;GO:0009279;GO:0003755	BP:cell cycle;BP:cell division;CC:cell outer membrane;MF:peptidyl-prolyl cis-trans isomerase activity;	K03769	ppiC	------	------
DK62_RS15315	DK62_RS15315	SCP2 domain-containing protein	0.811	-0.302252	0.000152914	0.00423429	yes	down	ref_gene	mRNA	130	132.78	136.67	104.84	116.23	106.15	109.073	133.15	------	------	K24843	ubiT	------	------
DK62_RS07685	DK62_RS07685	queuosine precursor transporter	1.296	0.373992	0.000159212	0.00436371	yes	up	ref_gene	mRNA	24.63	25.67	23.66	33.14	33.7	29.91	32.25	24.6533	GO:1990397;GO:0005886;GO:0022857	BP:queuosine salvage;CC:plasma membrane;MF:transmembrane transporter activity;	K09125	yhhQ	------	------
DK62_RS12190	DK62_RS12190	serine hydrolase	0.8	-0.322098	0.000168237	0.0045645	yes	down	ref_gene	mRNA	63.39	69.67	73.9	51.25	58.54	57.17	55.6533	68.9867	GO:0006508;GO:0016020;GO:0008233;GO:0019875	BP:proteolysis;CC:membrane;MF:peptidase activity;MF:6-aminohexanoate-dimer hydrolase activity;	------	------	------	------
DK62_RS14245	DK62_RS14245	RcnB family protein	0.853	-0.230132	0.000193945	0.00520935	yes	down	ref_gene	mRNA	493.21	548.82	539.05	460.38	472.88	429.16	454.14	527.027	------	------	------	------	------	------
DK62_RS11615	DK62_RS11615	ABC transporter substrate-binding protein	1.175	0.233044	0.000201744	0.00536518	yes	up	ref_gene	mRNA	84.87	82.66	88.96	99.71	106.91	97.34	101.32	85.4967	GO:0055085;GO:0043190;GO:0030288	BP:transmembrane transport;CC:ATP-binding cassett;CC:outer membrane-bounded periplasmic space;	K02035	------	map02024	Quorum sensing
DK62_RS00890	rplJ	50S ribosomal protein L10	1.119	0.162054	0.000209417	0.00551466	yes	up	ref_gene	mRNA	2840.53	2850.02	2913.88	3212.67	3335.49	3167.82	3238.66	2868.14	GO:0006412;GO:0015934;GO:0005840;GO:0070180;GO:0003735	BP:translation;CC:large ribosomal subunit;CC:ribosome;MF:large ribosomal subunit rRNA binding;MF:structural constituent of ribosome;	K02864	rplJ	map03010	Ribosome
DK62_RS14490	DK62_RS14490	sodium:alanine symporter family protein	0.858	-0.22166	0.000212057	0.00552996	yes	down	ref_gene	mRNA	129.27	121.3	117.99	101.83	108.22	108.4	106.15	122.853	GO:0005886;GO:0005283	CC:plasma membrane;MF:sodiu;	K03310	------	------	------
DK62_RS09135	DK62_RS09135	phosphoserine transaminase	1.153	0.204811	0.000247116	0.00638224	yes	up	ref_gene	mRNA	206.05	208.42	219.32	241.43	255.43	239.93	245.597	211.263	GO:0008615;GO:0006564;GO:0008643;GO:0004648;GO:0008483	BP:pyridoxine biosynthetic process;BP:L-serine biosynthetic process;BP:carbohydrate transport;MF:O-phospho-L-serin;MF:transaminase activity;	K00831	serC	map00680;map00270;map00750;map00260	Methane metabolism;Cysteine and methionine metabolism;Vitamin B6 metabolism;Glycine, serine and threonine metabolism
DK62_RS05140	DK62_RS05140	MATE family efflux transporter	0.82	-0.286854	0.000261213	0.00665663	yes	down	ref_gene	mRNA	31.34	30.71	30.89	24.69	26.51	25.59	25.5967	30.98	GO:0006811;GO:0016020;GO:0005886;GO:0015297;GO:0042910	BP:ion transport;CC:membrane;CC:plasma membrane;MF:antiporter activity;MF:xenobiotic transporter activity;	K03327	------	------	------
DK62_RS04140	DK62_RS04140	type II toxin-antitoxin system death-on-curing family toxin	0.848	-0.237808	0.000262697	0.00665663	yes	down	ref_gene	mRNA	255.81	255.61	237.9	200.69	221.1	219.21	213.667	249.773	GO:0016301	MF:kinase activity;	K07341	doc	------	------
DK62_RS13575	DK62_RS13575	amino acid ABC transporter permease	1.228	0.295878	0.000266969	0.00670166	yes	up	ref_gene	mRNA	82.07	89.54	90.28	112.35	112.93	99.44	108.24	87.2967	GO:0071705;GO:0043190;GO:0022857	BP:nitrogen compound transport;CC:ATP-binding cassett;MF:transmembrane transporter activity;	K10009	tcyB	map02010	ABC transporters
DK62_RS05460	ureC	urease subunit alpha	1.244	0.314767	0.000293004	0.00728711	yes	up	ref_gene	mRNA	24.01	23.07	23.01	28.23	30.04	29.59	29.2867	23.3633	GO:0043419;GO:0005737;GO:0009039;GO:0016151	BP:urea catabolic process;CC:cytoplasm;MF:urease activity;MF:nickel cation binding;	K01428	ureC	map05120;map00791;map00220;map00230	Epithelial cell signaling in Helicobacter pylori infection;Atrazine degradation;Arginine biosynthesis;Purine metabolism
DK62_RS09895	DK62_RS09895	tRNA-binding protein	0.813	-0.29872	0.000308275	0.00759657	yes	down	ref_gene	mRNA	67.34	64.19	67.06	57.11	50.91	54.72	54.2467	66.1967	GO:0000049	MF:tRNA binding;	K06878	------	------	------
DK62_RS04980	DK62_RS04980	YbfB/YjiJ family MFS transporter	0.837	-0.256636	0.000314352	0.00767591	yes	down	ref_gene	mRNA	132.96	117.24	116.21	106.65	104.88	97.73	103.087	122.137	GO:0016020;GO:0022857	CC:membrane;MF:transmembrane transporter activity;	------	------	------	------
DK62_RS17295	DK62_RS17295	DUF3892 domain-containing protein	1.326	0.407541	0.000317543	0.00768396	yes	up	ref_gene	mRNA	97.76	93.07	107.91	132.67	136.62	132.05	133.78	99.58	------	------	------	------	------	------
DK62_RS18000	DK62_RS18000	hypothetical protein	0.744	-0.427001	0.00032044	0.00768485	yes	down	ref_gene	mRNA	784.77	989.15	852.55	608.37	690.38	691.55	663.433	875.49	GO:0016020	CC:membrane;	------	------	------	------
DK62_RS03500	ndk	nucleoside-diphosphate kinase	1.189	0.249949	0.000328469	0.00780021	yes	up	ref_gene	mRNA	701.92	819.62	788.26	954.4	967.63	851.93	924.653	769.933	GO:0006228;GO:0016310;GO:0006241;GO:0006183;GO:0005737;GO:0016301;GO:0004550;GO:0005524;GO:0046872	BP:UTP biosynthetic process;BP:phosphorylation;BP:CTP biosynthetic process;BP:GTP biosynthetic process;CC:cytoplasm;MF:kinase activity;MF:nucleoside diphosphate kinase activity;MF:ATP binding;MF:metal ion binding;	K00940	ndk	map00240;map01232;map04016;map00983;map00230	Pyrimidine metabolism;Nucleotide metabolism;MAPK signaling pathway - plant;Drug metabolism - other enzymes;Purine metabolism
DK62_RS01070	DK62_RS01070	DegQ family serine endoprotease	1.202	0.265855	0.000334061	0.00780021	yes	up	ref_gene	mRNA	40.9	41.25	40.09	50.29	51.21	46.75	49.4167	40.7467	GO:0006508;GO:0004252	BP:proteolysis;MF:serine-type endopeptidase activity;	------	------	------	------
DK62_RS08325	DK62_RS08325	aspartate kinase	1.148	0.199205	0.000336223	0.00780021	yes	up	ref_gene	mRNA	176.32	172.68	174.63	205.81	197	203.11	201.973	174.543	GO:0016310;GO:0009089;GO:0009088;GO:0016301;GO:0004072;GO:0005524;GO:0016491	BP:phosphorylation;BP:lysine biosynthetic process via diaminopimelate;BP:threonine biosynthetic process;MF:kinase activity;MF:aspartate kinase activity;MF:ATP binding;MF:oxidoreductase activity;	K00928	lysC	map00270;map00300;map00260;map00261	Cysteine and methionine metabolism;Lysine biosynthesis;Glycine, serine and threonine metabolism;Monobactam biosynthesis
DK62_RS00275	ilvC	ketol-acid reductoisomerase	1.212	0.277797	0.000336867	0.00780021	yes	up	ref_gene	mRNA	136.76	146.88	154.56	181.91	196.92	157.55	178.793	146.067	GO:0009099;GO:0009097;GO:0050661;GO:0016853;GO:0000287;GO:0004455	BP:valine biosynthetic process;BP:isoleucine biosynthetic process;MF:NADP binding;MF:isomerase activity;MF:magnesium ion binding;MF:ketol-acid reductoisomerase activity;	K00053	ilvC	map00770;map00290	Pantothenate and CoA biosynthesis;Valine, leucine and isoleucine biosynthesis
DK62_RS12460	DK62_RS12460	Lrp/AsnC ligand binding domain-containing protein	1.265	0.339612	0.000346605	0.0079571	yes	up	ref_gene	mRNA	31.6	29.65	30.07	40.45	37.6	38.44	38.83	30.44	GO:0043565	MF:sequence-specific DNA binding;	------	------	------	------
DK62_RS09030	efp	elongation factor P	1.154	0.206705	0.000421739	0.00959992	yes	up	ref_gene	mRNA	475.3	526.22	514.88	579.72	613.26	574.27	589.083	505.467	GO:0005737;GO:0003746	CC:cytoplasm;MF:translation elongation factor activity;	K02356	efp	------	------
DK62_RS10235	DK62_RS10235	lytic murein transglycosylase	0.83	-0.268026	0.000431729	0.00974474	yes	down	ref_gene	mRNA	97.73	99.59	100.72	87.3	89	73.58	83.2933	99.3467	GO:0008152;GO:0016798	BP:metabolic process;MF:hydrolase activity, acting on glycosyl bonds;	------	------	------	------
DK62_RS10725	DK62_RS10725	outer membrane beta-barrel protein	0.868	-0.204325	0.000515928	0.0115482	yes	down	ref_gene	mRNA	86.62	83.2	84.98	74.86	75.55	72.5	74.3033	84.9333	------	------	------	------	------	------
DK62_RS07855	DK62_RS07855	SDR family oxidoreductase	0.842	-0.248059	0.000529242	0.0117483	yes	down	ref_gene	mRNA	115.18	116.88	114.35	102.02	95.34	96.91	98.09	115.47	GO:0016491	MF:oxidoreductase activity;	------	------	------	------
DK62_RS03740	DK62_RS03740	porin	0.828	-0.271887	0.000544106	0.0119314	yes	down	ref_gene	mRNA	1138.37	1367.99	1385.01	1124.27	1145.03	985.28	1084.86	1297.12	GO:0006811;GO:0009279;GO:0046930;GO:0015288	BP:ion transport;CC:cell outer membrane;CC:pore complex;MF:porin activity;	------	------	------	------
DK62_RS01085	DK62_RS01085	OmpA family protein	1.147	0.198371	0.000546373	0.0119314	yes	up	ref_gene	mRNA	253.58	249.97	258.66	303.76	304.73	274.01	294.167	254.07	GO:0016020	CC:membrane;	------	------	------	------
DK62_RS05955	cysN	sulfate adenylyltransferase subunit CysN	1.349	0.431961	0.000565753	0.0122549	yes	up	ref_gene	mRNA	8.04	7.55	8.32	10.49	10.9	11.09	10.8267	7.97	GO:0070814;GO:0016310;GO:0000103;GO:0004020;GO:0016301;GO:0003924;GO:0005525;GO:0004781;GO:0005524;GO:0016491	BP:hydrogen sulfide biosynthetic process;BP:phosphorylation;BP:sulfate assimilation;MF:adenylylsulfate kinase activity;MF:kinase activity;MF:GTPase activity;MF:GTP binding;MF:sulfate adenylyltransferas;MF:ATP binding;MF:oxidoreductase activity;	K00955	cysNC	map00450;map00261;map00230;map00920	Selenocompound metabolism;Monobactam biosynthesis;Purine metabolism;Sulfur metabolism
DK62_RS12935	DK62_RS12935	efflux RND transporter periplasmic adaptor subunit	0.867	-0.205623	0.00058011	0.0124654	yes	down	ref_gene	mRNA	1553.61	1420.65	1435.55	1217.31	1278.74	1357.41	1284.49	1469.94	------	------	------	------	------	------
DK62_RS15470	DK62_RS15470	hypothetical protein	0.876	-0.190284	0.000595517	0.0126949	yes	down	ref_gene	mRNA	252.09	251.65	243.17	220.07	220.42	219.71	220.067	248.97	GO:0016020	CC:membrane;	------	------	------	------
DK62_RS13770	DK62_RS13770	IclR family transcriptional regulator	1.279	0.354769	0.00068193	0.0143417	yes	up	ref_gene	mRNA	25.86	22.73	24.89	31.32	33.29	30.14	31.5833	24.4933	GO:0045893;GO:0046278;GO:0003677	BP:positive regulation of transcription, DNA-templated;BP:3,4-dihydroxybenzoate metabolic process;MF:DNA binding;	K02624	pcaR	------	------
DK62_RS13545	ugpC	sn-glycerol-3-phosphate ABC transporter ATP-binding protein UgpC	0.876	-0.190995	0.000686825	0.0143417	yes	down	ref_gene	mRNA	673.02	674.27	708.65	627.57	631.52	558.25	605.78	685.313	GO:0008643;GO:0043190;GO:0140359;GO:0005524;GO:0016887	BP:carbohydrate transport;CC:ATP-binding cassett;MF:ABC-type transmembrane transporter activity;MF:ATP binding;MF:ATPase activity;	K10112	msmX	map02010	ABC transporters
DK62_RS12245	rpsU	30S ribosomal protein S21	1.144	0.194624	0.000688784	0.0143417	yes	up	ref_gene	mRNA	3306.94	3015.04	3383.91	3871.05	3768.49	3587.2	3742.25	3235.3	GO:0006412;GO:1990904;GO:0005840;GO:0003735	BP:translation;CC:ribonucleoprotein complex;CC:ribosome;MF:structural constituent of ribosome;	K02970	rpsU	map03010	Ribosome
DK62_RS07380	DK62_RS07380	DUF1402 family protein	0.85	-0.23414	0.000750841	0.0155135	yes	down	ref_gene	mRNA	103.11	106.31	111.59	92.91	98.38	84.11	91.8	107.003	------	------	------	------	------	------
DK62_RS09700	DK62_RS09700	metallophosphoesterase	1.158	0.211252	0.000762031	0.0156246	yes	up	ref_gene	mRNA	109.59	109.12	107.36	128.25	125.58	126.83	126.887	108.69	GO:0016787	MF:hydrolase activity;	------	------	------	------
DK62_RS13390	putA	trifunctional transcriptional regulator/proline dehydrogenase/L-glutamate gamma-semialdehyde dehydrogenase	0.835	-0.261006	0.000776684	0.0158044	yes	down	ref_gene	mRNA	19.63	17.92	20.28	15.25	17.06	16.28	16.1967	19.2767	GO:0006561;GO:0010133;GO:0003700;GO:0003677;GO:0003842;GO:0016757;GO:0004657;GO:0046872	BP:proline biosynthetic process;BP:proline catabolic process to glutamate;MF:transcription factor activity, sequence-specific DNA binding;MF:DNA binding;MF:1-pyrroline-5-carboxylate dehydrogenase activity;MF:transferase activity, transferring glycosyl groups;MF:proline dehydrogenase activity;MF:metal ion binding;	K13821	putA	map00250;map00330	Alanine, aspartate and glutamate metabolism;Arginine and proline metabolism
DK62_RS04410	DK62_RS04410	hypothetical protein	0.874	-0.193677	0.000798282	0.0161217	yes	down	ref_gene	mRNA	448.29	487.85	479.84	407.79	422.26	419	416.35	471.993	------	------	------	------	------	------
DK62_RS13900	rpmG	50S ribosomal protein L33	1.172	0.228521	0.00089179	0.0178757	yes	up	ref_gene	mRNA	2694.14	2281.79	2336.88	2947.34	2811.08	2894.58	2884.33	2437.6	GO:0006412;GO:0005737;GO:1990904;GO:0005840;GO:0003735	BP:translation;CC:cytoplasm;CC:ribonucleoprotein complex;CC:ribosome;MF:structural constituent of ribosome;	K02913	rpmG	map03010	Ribosome
DK62_RS06385	DK62_RS06385	response regulator	1.143	0.192433	0.000926042	0.0184248	yes	up	ref_gene	mRNA	982.25	1093.63	1031.22	1184.61	1196.46	1208.9	1196.66	1035.7	GO:0000160	BP:phosphorelay signal transduction system;	------	------	------	------
DK62_RS10885	DK62_RS10885	hypothetical protein	0.772	-0.373437	0.0010133	0.0200126	yes	down	ref_gene	mRNA	148.82	155.59	164.38	120.47	109.92	134.84	121.743	156.263	------	------	------	------	------	------
DK62_RS13560	DK62_RS13560	RlmE family RNA methyltransferase	1.166	0.221771	0.00102107	0.0200189	yes	up	ref_gene	mRNA	63	58.32	59.36	70.08	72.06	70.19	70.7767	60.2267	GO:0032259;GO:0051301;GO:0005737;GO:0008168;GO:0008650	BP:methylation;BP:cell division;CC:cytoplasm;MF:methyltransferase activity;MF:rRN;	K02427	rlmE	------	------
DK62_RS04915	DK62_RS04915	PA0069 family radical SAM protein	0.84	-0.252018	0.00117144	0.0228006	yes	down	ref_gene	mRNA	72.56	80.85	75.23	64.14	64.16	65.4	64.5667	76.2133	GO:0003824;GO:0051536;GO:0046872	MF:catalytic activity;MF:iron-sulfur cluster binding;MF:metal ion binding;	------	------	------	------
DK62_RS12755	DK62_RS12755	D-ribose ABC transporter substrate-binding protein	1.177	0.235199	0.00123906	0.0238366	yes	up	ref_gene	mRNA	216.96	239.14	253.45	284.61	302.22	256.5	281.11	236.517	------	------	K17202	eryG	map02010	ABC transporters
DK62_RS09125	DK62_RS09125	outer membrane protein	0.882	-0.181323	0.00124242	0.0238366	yes	down	ref_gene	mRNA	306.72	315.42	316.03	277.16	288.5	269.52	278.393	312.723	------	------	------	------	------	------
DK62_RS15465	DK62_RS15465	protein-S-isoprenylcysteine O-methyltransferase	0.856	-0.224914	0.00138858	0.026452	yes	down	ref_gene	mRNA	276.78	262.71	264.81	226.2	228.58	240.01	231.597	268.1	GO:0032259;GO:0016020;GO:0004671	BP:methylation;CC:membrane;MF:protein C-terminal S-isoprenylcysteine carboxyl O-methyltransferase activity;	------	------	------	------
DK62_RS13660	DK62_RS13660	NCS2 family permease	0.853	-0.22961	0.00148879	0.0281613	yes	down	ref_gene	mRNA	86.24	91.01	94.95	77.47	84.13	72.66	78.0867	90.7333	GO:1904823;GO:0005886;GO:0015205	BP:purine nucleobase transmembrane transport;CC:plasma membrane;MF:nucleobase transmembrane transporter activity;	K06901	pbuG	------	------
DK62_RS00785	DK62_RS00785	Tim44 domain-containing protein	0.828	-0.272171	0.00152064	0.0285626	yes	down	ref_gene	mRNA	51.04	51.14	53	40.61	47.28	41.74	43.21	51.7267	GO:0016020	CC:membrane;	------	------	------	------
DK62_RS04020	DK62_RS04020	DUF2336 domain-containing protein	0.882	-0.18183	0.00155751	0.029052	yes	down	ref_gene	mRNA	98.06	92.21	94.23	83.77	85.8	83.18	84.25	94.8333	------	------	------	------	------	------
DK62_RS15720	DK62_RS15720	cytochrome b	0.891	-0.165819	0.00159843	0.0296095	yes	down	ref_gene	mRNA	406.73	387.81	399.61	352.29	370.61	351.2	358.033	398.05	GO:0022904;GO:0005886;GO:0009055	BP:respiratory electron transport chain;CC:plasma membrane;MF:electron carrier activity;	------	------	------	------
DK62_RS13860	DK62_RS13860	GGDEF domain-containing protein	1.214	0.280129	0.00173526	0.031924	yes	up	ref_gene	mRNA	147.99	104.23	119.45	149.6	148.66	155.44	151.233	123.89	GO:0016020	CC:membrane;	------	------	------	------
DK62_RS17910	DK62_RS17910	hypothetical protein	0.892	-0.165601	0.00179549	0.0328073	yes	down	ref_gene	mRNA	746.58	711.88	711.8	659.76	642.51	650.17	650.813	723.42	GO:0016020	CC:membrane;	------	------	------	------
DK62_RS13090	DK62_RS13090	hypothetical protein	1.132	0.178809	0.00183941	0.0331735	yes	up	ref_gene	mRNA	717.84	789.19	781.71	853.07	928.31	837.89	873.09	762.913	------	------	------	------	------	------
DK62_RS06800	DK62_RS06800	branched-chain amino acid ABC transporter substrate-binding protein	0.849	-0.236159	0.00184023	0.0331735	yes	down	ref_gene	mRNA	67.15	69.19	73.39	61.85	62.52	55.3	59.89	69.91	GO:0006865	BP:amino acid transport;	K01999	livK	map02024;map02010	Quorum sensing;ABC transporters
DK62_RS06380	DK62_RS06380	Lrp/AsnC ligand binding domain-containing protein	1.188	0.248827	0.0019651	0.0351884	yes	up	ref_gene	mRNA	131.44	141.92	159.79	172.85	181.88	164.97	173.233	144.383	------	------	------	------	------	------
DK62_RS06470	thpR	RNA 2'%2C3'-cyclic phosphodiesterase	0.887	-0.172349	0.00212124	0.0375977	yes	down	ref_gene	mRNA	499.7	526.22	498.46	445.4	467.74	452.58	455.24	508.127	GO:0032259;GO:0008168;GO:0016874;GO:0008664;GO:0004113	BP:methylation;MF:methyltransferase activity;MF:ligase activity;MF:2'-5'-RNA ligase activity;MF:2',3'-cyclic-nucleotide 3'-phosphodiesterase activity;	K01975	thpR	------	------
DK62_RS04570	ctaD	cytochrome c oxidase subunit I	0.882	-0.181883	0.00212764	0.0375977	yes	down	ref_gene	mRNA	296.35	288.07	300.35	269.84	278.69	238.06	262.197	294.923	GO:0015990;GO:0006119;GO:0045277;GO:0005886;GO:0004129;GO:0016787;GO:0020037;GO:0046872	BP:electron transport coupled proton transport;BP:oxidative phosphorylation;CC:respiratory chain complex IV;CC:plasma membrane;MF:cytochrome-c oxidase activity;MF:hydrolase activity;MF:heme binding;MF:metal ion binding;	K02274	coxA	map00190	Oxidative phosphorylation
DK62_RS15165	DK62_RS15165	ABC transporter substrate-binding protein	0.88	-0.183764	0.00215383	0.0378116	yes	down	ref_gene	mRNA	117.41	122.76	118.35	106.12	105.21	106.92	106.083	119.507	GO:0042597	CC:periplasmic space;	K02055	------	map02024	Quorum sensing
DK62_RS03780	DK62_RS03780	sel1 repeat family protein	1.129	0.175342	0.0021691	0.0378325	yes	up	ref_gene	mRNA	205.14	202.43	202.76	230.85	229.11	234.99	231.65	203.443	------	------	K07126	------	------	------
DK62_RS01955	DK62_RS01955	MlaD family protein	0.888	-0.171814	0.00247118	0.0428231	yes	down	ref_gene	mRNA	315	294.64	297.46	276.52	278.9	257.06	270.827	302.367	GO:0016020	CC:membrane;	K02067	mlaD	map02010	ABC transporters
DK62_RS12910	DK62_RS12910	SEL1-like repeat protein	0.888	-0.171775	0.0025681	0.0442174	yes	down	ref_gene	mRNA	237.44	240.19	258.78	223.42	229.26	206.4	219.693	245.47	------	------	K13582	podJ	map04112	Cell cycle - Caulobacter
DK62_RS06355	DK62_RS06355	sulfate ABC transporter substrate-binding protein	1.141	0.190434	0.0027149	0.0460818	yes	up	ref_gene	mRNA	100.49	89.98	93.08	108.03	110.04	107.98	108.683	94.5167	GO:1902358;GO:0042597;GO:1901681	BP:sulfate transmembrane transport;CC:periplasmic space;MF:sulfur compound binding;	K23163	sbp	map02010;map00920	ABC transporters;Sulfur metabolism
DK62_RS00320	crcB	fluoride efflux transporter CrcB	1.314	0.39395	0.002738	0.0460818	yes	up	ref_gene	mRNA	21.78	24.86	21.45	28.4	29.07	32.76	30.0767	22.6967	GO:0140114;GO:0005886;GO:0046872;GO:0062054	BP:cellular detoxification of fluoride;CC:plasma membrane;MF:metal ion binding;MF:fluoride channel activity;	K06199	crcB	------	------
DK62_RS06300	DK62_RS06300	outer membrane protein	0.85	-0.234635	0.00273953	0.0460818	yes	down	ref_gene	mRNA	245.03	280.98	287.89	230.74	256.7	211.34	232.927	271.3	GO:0019867	CC:outer membrane;	K16079	omp31	------	------
DK62_RS04575	coxB	cytochrome c oxidase subunit II	0.911	-0.134747	0.0027632	0.0460818	yes	down	ref_gene	mRNA	1293.72	1230.83	1269.31	1162.99	1171.22	1150.46	1161.56	1264.62	GO:0070469;GO:0005886;GO:0004129;GO:0005507	CC:respiratory chain;CC:plasma membrane;MF:cytochrome-c oxidase activity;MF:copper ion binding;	K02275	coxB	map00190	Oxidative phosphorylation
DK62_RS13400	DK62_RS13400	iron ABC transporter permease	0.848	-0.238145	0.00277726	0.0460818	yes	down	ref_gene	mRNA	29.14	26.03	29.94	24.1	25.28	23.31	24.23	28.37	GO:0055085;GO:0005886	BP:transmembrane transport;CC:plasma membrane;	K02011	afuB	map02010	ABC transporters
DK62_RS05970	DK62_RS05970	LuxR family transcriptional regulator	0.79	-0.339607	0.00277932	0.0460818	yes	down	ref_gene	mRNA	37.54	44.88	44.5	30.39	35.22	35.58	33.73	42.3067	GO:0009372;GO:0006355;GO:0003677	BP:quorum sensing;BP:regulation of transcription, DNA-templated;MF:DNA binding;	------	------	------	------
DK62_RS07675	DK62_RS07675	DUF3108 domain-containing protein	1.164	0.219075	0.00285698	0.0470789	yes	up	ref_gene	mRNA	60.91	62.05	56.69	72.11	70.34	68.48	70.31	59.8833	------	------	------	------	------	------
DK62_RS08980	DK62_RS08980	TerC family protein	0.76	-0.395972	0.00303342	0.0496577	yes	down	ref_gene	mRNA	15.61	14.77	15.47	11.41	12.24	11.49	11.7133	15.2833	GO:0016020	CC:membrane;	------	------	------	------
DK62_RS10620	DK62_RS10620	nickel/cobalt transporter	1.195	0.256424	0.00305045	0.0496577	yes	up	ref_gene	mRNA	47.64	41.49	41.13	51.99	55.23	49.69	52.3033	43.42	GO:0005886;GO:0015099	CC:plasma membrane;MF:nickel cation transmembrane transporter activity;	K08970	rcnA	------	------

## Sheet: Table S4
Table S4 Data of LC-MS/MS analysis of proteins which specifically interact with STPK protein
Checked	Master	Accession	Description	Coverage [%]	# Peptides	# PSMs	# Unique Peptides	# AAs	MW [kDa]	calc. pI	Score Sequest HT: Sequest HT	# Peptides (by Search Engine): Sequest HT	# Protein Groups
FALSE	Master Protein	AIJ86226.1	phosphotransferase enzyme family protein [Brucella melitensis bv. 3 str. Ether]	29	9	39	9	358	40.8	9.8	115.71	9	1
	Checked	Protein Group ID	# Proteins	# Unique Peptides	# Peptides	# PSMs	Group Description
	FALSE	84	1	9	9	39	[Master Protein] phosphotransferase enzyme family protein [Brucella melitensis bv. 3 str. Ether]
	Checked	Protein Group ID	# Proteins	# Unique Peptides	# Peptides	# PSMs	Group Description
	FALSE	51	1	3	3	7	[Master Protein] SSU ribosomal protein S9P [Brucella melitensis bv. 3 str. Ether]
FALSE	Master Protein	AIJ84506.1	ribosomal protein S4 [Brucella melitensis bv. 3 str. Ether]	20	3	3	3	205	23.6	9.99	6.34	3	1
	Checked	Protein Group ID	# Proteins	# Unique Peptides	# Peptides	# PSMs	Group Description
	FALSE	28	2	3	3	3	[Master Protein] ribosomal protein S4 [Brucella melitensis bv. 3 str. Ether]
	Checked	Protein Group ID	# Proteins	# Unique Peptides	# Peptides	# PSMs	Group Description
	FALSE	24	1	2	2	4	[Master Protein] ribosomal protein S16 [Brucella melitensis bv. 3 str. Ether]
FALSE	Master Protein	EEZ12033.1	50S ribosomal protein L18 [Brucella melitensis bv. 3 str. Ether]	22	2	3	2	120	12.7	10.77	5.82	2	1
	Checked	Protein Group ID	# Proteins	# Unique Peptides	# Peptides	# PSMs	Group Description
	FALSE	41	1	2	2	3	[Master Protein] 50S ribosomal protein L18 [Brucella melitensis bv. 3 str. Ether]
	Checked	Protein Group ID	# Proteins	# Unique Peptides	# Peptides	# PSMs	Group Description
	FALSE	68	1	2	2	2	[Master Protein] peptidase Do family protein [Brucella melitensis bv. 3 str. Ether]
FALSE	Master Protein	EEZ09557.1	thiamine pyrophosphate enzyme domain-containing protein [Brucella melitensis bv. 3 str. Ether]	5	2	2	2	564	61.1	6.65	3.99	2	1
	Checked	Protein Group ID	# Proteins	# Unique Peptides	# Peptides	# PSMs	Group Description
	FALSE	80	2	2	2	2	[Master Protein] thiamine pyrophosphate enzyme domain-containing protein [Brucella melitensis bv. 3 str. Ether]
	Checked	Protein Group ID	# Proteins	# Unique Peptides	# Peptides	# PSMs	Group Description
	FALSE	90	1	1	1	2	[Master Protein] MULTISPECIES: glycine zipper 2TM domain-containing protein [Brucella]
FALSE	Master Protein	AIJ86092.1	ribosomal protein S20 [Brucella melitensis bv. 3 str. Ether]	22	1	1	1	88	9.7	11.63	2.48	1	1
	Checked	Protein Group ID	# Proteins	# Unique Peptides	# Peptides	# PSMs	Group Description
	FALSE	54	1	1	1	1	[Master Protein] ribosomal protein S20 [Brucella melitensis bv. 3 str. Ether]
	Checked	Protein Group ID	# Proteins	# Unique Peptides	# Peptides	# PSMs	Group Description
	FALSE	57	1	1	1	1	[Master Protein] CBS domain-containing protein [Brucella melitensis bv. 3 str. Ether]
FALSE	Master Protein	EEZ12036.1	SSU ribosomal protein S14P [Brucella melitensis bv. 3 str. Ether]	13	1	1	1	101	11.7	11.77	2.16	1	1
	Checked	Protein Group ID	# Proteins	# Unique Peptides	# Peptides	# PSMs	Group Description
	FALSE	5	1	1	1	1	[Master Protein] SSU ribosomal protein S14P [Brucella melitensis bv. 3 str. Ether]
	Checked	Protein Group ID	# Proteins	# Unique Peptides	# Peptides	# PSMs	Group Description
	FALSE	72	1	1	1	2	[Master Protein] integration host factor subunit beta [Brucella melitensis bv. 3 str. Ether]
FALSE	Master Protein	EEZ12052.1	30S ribosomal protein S7 [Brucella melitensis bv. 3 str. Ether]	10	1	1	1	156	17.6	10.17	2.49	1	1
	Checked	Protein Group ID	# Proteins	# Unique Peptides	# Peptides	# PSMs	Group Description
	FALSE	38	1	1	1	1	[Master Protein] 30S ribosomal protein S7 [Brucella melitensis bv. 3 str. Ether]
	Checked	Protein Group ID	# Proteins	# Unique Peptides	# Peptides	# PSMs	Group Description
	FALSE	3	1	1	1	2	[Master Protein] integration host factor, alpha subunit [Brucella melitensis bv. 3 str. Ether]
FALSE	Master Protein	AIJ84686.1	ribosomal protein L22 [Brucella melitensis bv. 3 str. Ether]	9	1	1	1	129	14.1	10.56	2.11	1	1
	Checked	Protein Group ID	# Proteins	# Unique Peptides	# Peptides	# PSMs	Group Description
	FALSE	29	1	1	1	1	[Master Protein] ribosomal protein L22 [Brucella melitensis bv. 3 str. Ether]
FALSE	Master Protein	EEZ12035.1	30S ribosomal protein S8 [Brucella melitensis bv. 3 str. Ether]	9	1	1	1	132	14.6	9.61	1.92	1	1
	Checked	Protein Group ID	# Proteins	# Unique Peptides	# Peptides	# PSMs	Group Description
	FALSE	30	1	1	1	1	[Master Protein] 30S ribosomal protein S8 [Brucella melitensis bv. 3 str. Ether]
	Checked	Protein Group ID	# Proteins	# Unique Peptides	# Peptides	# PSMs	Group Description
	FALSE	11	1	1	1	1	[Master Protein] invasion associated locus B family protein [Brucella melitensis bv. 3 str. Ether]
FALSE	Master Protein	EEZ11418.1	ErfK/YbiS/YcfS/YnhG family protein [Brucella melitensis bv. 3 str. Ether]	7	1	1	1	238	26.2	8.81	2.82	1	1
	Checked	Protein Group ID	# Proteins	# Unique Peptides	# Peptides	# PSMs	Group Description
	FALSE	26	2	1	1	1	[Master Protein] ErfK/YbiS/YcfS/YnhG family protein [Brucella melitensis bv. 3 str. Ether]
	Checked	Protein Group ID	# Proteins	# Unique Peptides	# Peptides	# PSMs	Group Description
	FALSE	7	1	1	1	1	[Master Protein] penicillin amidase [Brucella melitensis bv. 3 str. Ether]
FALSE	Master Protein	EEZ11690.1	alcohol dehydrogenase zinc-binding domain-containing protein [Brucella melitensis bv. 3 str. Ether]	4	1	1	1	342	36.4	8.07	2.59	1	1
	Checked	Protein Group ID	# Proteins	# Unique Peptides	# Peptides	# PSMs	Group Description
	FALSE	14	1	1	1	1	[Master Protein] alcohol dehydrogenase zinc-binding domain-containing protein [Brucella melitensis bv. 3 str. Ether]
	Checked	Protein Group ID	# Proteins	# Unique Peptides	# Peptides	# PSMs	Group Description
	FALSE	56	1	1	1	2	[Master Protein] virulence-associated protein [Brucella melitensis bv. 3 str. Ether]
